# Supplementary material for: A pragmatic evaluation of university student experience of remote digital learning during the COVID-19 pandemic, focusing on lessons learned for future practice
Source: PLoS One. 2023 May 4;18(5):e0283742. doi: 10.1371/journal.pone.0283742 (PMC10159348; doi:10.1371/journal.pone.0283742)
Supplement: S5 File — This is the raw data. (CSV) [file pone.0283742.s005.csv]

	N	Strongly Disagree	Disagree	Neither Agree or Disagree	Agree	Strongly Agree	Sum of signed ranks (W)	P value (two tailed)
I have had sufficient opportunities to interact with other students whilst learning online	465	20.4	25.8	15.9	26.0	11.8	-12539	0.0036
I have had sufficient opportunities to work with other students whilst learning online (e.g. group presentations, group projects, discussions)	464	18.5	17.9	22.6	26.5	14.4	-1237	0.7452
I have had sufficient opportunities to meet new coursemates (either online or face to face)?	461	25.8	28.0	19.1	18.7	8.5	-28204	<0.0001
I am able to interact with teaching staff when learning online	464	7.1	10.6	16.4	44.0	22.0	41834	<0.0001
I can get answers to my questions from teaching staff when learning online	463	7.3	8.2	14.7	41.7	28.1	48076	<0.0001
My workload has been manageable since learning online	464	10.1	21.3	16.4	32.3	19.8	20730	<0.0001
Online learning has made me feel overwhelmed	464	13.1	15.9	16.4	27.4	27.2	24528	<0.0001
Online learning has enabled me to work at my own pace	463	8.9	14.9	18.8	30.0	27.4	32470	<0.0001
Learning online has made me feel anxious	464	17.5	17.7	14.0	26.1	24.8	14229	0.0014
Learning online has given me flexibility to manage me own time	462	9.3	9.5	18.6	31.8	30.7	38004	<0.0001
Learning online has made me feel isolated	464	12.9	13.4	11.9	27.6	34.3	36003	<0.0001
I feel motivated when learning online	461	29.7	19.1	19.7	16.1	15.4	-18730	<0.0001
I am able to revise effectively when learning online	464	21.3	16.4	19.2	22.0	21.1	2050	0.6144
Online written examinations are fair	442	6.6	11.3	31.9	33.0	17.2	21159	<0.0001
Online practical examinations are fair	436	10.8	12.6	43.8	20.9	11.9	3626	0.0907
I felt prepared for online written examinations	440	10.0	12.3	32.5	26.8	18.4	14231	<0.0001
I felt prepared for online practical examinations	434	10.6	12.2	45.9	18.9	12.4	3456	0.0866
The rules and regulations regarding online exams were clear to me	441	5.0	6.8	30.6	30.4	27.2	31659	<0.0001
